# Supplementary material for: Exosomes Secreted by Adipose-Derived Stem Cells Following FK506 Stimulation Reduce Autophagy of Macrophages in Spine after Nerve Crush Injury
Source: Int J Mol Sci. 2021 Sep 6;22(17):9628. doi: 10.3390/ijms22179628 (PMC8431814; doi:10.3390/ijms22179628)
Supplement: Supplementary file 1 [file ijms-22-09628-s001.zip]

Archive with 1 entries (1 files):
- ijms-1359763-supplementary.xlsx
