# Supplementary material for: Exosomes Secreted by Adipose-Derived Stem Cells Following FK506 Stimulation Reduce Autophagy of Macrophages in Spine after Nerve Crush Injury
Source: Int J Mol Sci. 2021 Sep 6;22(17):9628. doi: 10.3390/ijms22179628 (PMC8431814; doi:10.3390/ijms22179628)
Supplement: Supplementary file 1 [file ijms-22-09628-s001.zip › ijms-1359763-supplementary.xlsx]

## Sheet: Annotation
MyList	Gene ID	Type	Tax ID	Homologene Gene ID	Homologene Gene Tax ID	Gene Symbol	Description	Biological Process (GO)	Protein Function (Protein Atlas)	Subcellular Location (Protein Atlas)	Drug (DrugBank)	Canonical Pathways	Hallmark Gene Sets	R-HSA-8876725 Protein methylation	R-HSA-5663202 Diseases of signal transductio	GO:0097435 supramolecular fiber organizat	R-HSA-114608 Platelet degranulation	WP5049 Glycolysis in senescence	GO:0002064 epithelial cell development	R-HSA-111465 Apoptotic cleavage of cellular	R-HSA-445355 Smooth Muscle Contraction	GO:0051129 negative regulation of cellula	GO:0003012 muscle system process	GO:0045727 positive regulation of transla	GO:0031667 response to nutrient levels	GO:1903827 regulation of cellular protein	GO:0071417 cellular response to organonit	R-HSA-1474244 Extracellular matrix organizat
P20152	22352	uniprot	M. musculus	7431	H. sapiens	VIM	vimentin	GO:0060020 Bergmann glial cell differentiation;GO:0071225 cellular response to muramyl dipeptide;GO:0070307 lens fiber cell development	Predicted intracellular proteins; Disease related genes	Intermediate filaments (Supported)	Artenimol; Phenethyl Isothiocyanate	(M14)PID AURORA B PATHWAY; (M220)PID CASPASE PATHWAY	(M5930)HALLMARK EPITHELIAL MESENCHYMAL TRANSITION	1.0	0.0	1.0	0.0	0.0	1.0	1.0	1.0	1.0	0.0	1.0	0.0	0.0	1.0	0.0
Q01853	269523	uniprot	M. musculus	7415	H. sapiens	VCP	valosin containing protein	GO:0042728 flavin-containing compound catabolic process;GO:0072389 flavin adenine dinucleotide catabolic process;GO:1903007 positive regulation of Lys63-specific deubiquitinase activity	Predicted intracellular proteins; Transporters:Primary Active Transporters; ENZYME proteins:Hydrolases; Enzymes; Disease related genes; Potential drug targets	Cytosol;Nucleoplasm (Enhanced)	Phosphoaminophosphonic Acid-Adenylate Ester; Phenethyl Isothiocyanate			1.0	1.0	1.0	1.0	1.0	0.0	0.0	0.0	0.0	0.0	0.0	1.0	1.0	0.0	0.0
Q9QXS1	18810	uniprot	M. musculus	5339	H. sapiens	PLEC	plectin	GO:2000689 actomyosin contractile ring assembly actin filament organization;GO:2000983 regulation of ATP citrate synthase activity;GO:0071464 cellular response to hydrostatic pressure	Cancer-related genes:Mutational cancer driver genes; Disease related genes; Predicted intracellular proteins	Cytosol;Intermediate filaments (Supported); Additional: Focal adhesion sites			(M5947)HALLMARK IL2 STAT5 SIGNALING	0.0	0.0	1.0	1.0	1.0	1.0	1.0	0.0	0.0	0.0	0.0	1.0	0.0	0.0	1.0
Q7TPR4	109711	uniprot	M. musculus	87	H. sapiens	ACTN1	actinin alpha 1	GO:0051639 actin filament network formation;GO:0030220 platelet formation;GO:0036344 platelet morphogenesis	Predicted intracellular proteins; Disease related genes; FDA approved drug targets:Biotech drugs	Actin filaments;Focal adhesion sites;Plasma membrane (Approved)	Human calcitonin; Copper	(M165)PID SYNDECAN 4 PATHWAY; (M232)PID ECADHERIN STABILIZATION PATHWAY; (M71)PID ILK PATHWAY	(M5908)HALLMARK ANDROGEN RESPONSE; (M5915)HALLMARK APICAL JUNCTION	0.0	0.0	1.0	1.0	0.0	0.0	0.0	0.0	0.0	0.0	0.0	0.0	0.0	0.0	1.0
P52480	18746	uniprot	M. musculus	5315	H. sapiens	PKM	pyruvate kinase M1/2	GO:2000767 positive regulation of cytoplasmic translation;GO:2000765 regulation of cytoplasmic translation;GO:1903672 positive regulation of sprouting angiogenesis	Cancer-related genes:Candidate cancer biomarkers; Predicted intracellular proteins; ENZYME proteins:Transferases; Enzymes	Cytosol (Enhanced)	Pyruvic acid; L-Phospholactate; 2-Phosphoglycolic Acid; 6-(2-fluorobenzyl)-2,4-dimethyl-4,6-dihydro-5H-thieno[2',3':4,5]pyrrolo[2,3-d]pyridazin-5-one; 1-[(2,6-difluorophenyl)sulfonyl]-4-(2,3-dihydro-1,4-benzodioxin-6-ylsulfonyl)piperazine; 1-(2,3-dihydro-1,4-benzodioxin-6-ylsulfonyl)-4-[(4-methoxyphenyl)sulfonyl]piperazine; Copper; Artenimol	(M255)PID HIF1 TFPATHWAY	(M5937)HALLMARK GLYCOLYSIS	1.0	0.0	0.0	0.0	1.0	0.0	0.0	0.0	0.0	0.0	1.0	0.0	0.0	1.0	0.0
Q8BTM8	192176	uniprot	M. musculus	2316	H. sapiens	FLNA	filamin A	GO:1905000 regulation of membrane repolarization during atrial cardiac muscle cell action potential;GO:0021943 formation of radial glial scaffolds;GO:0097368 establishment of Sertoli cell barrier	Predicted intracellular proteins; Potential drug targets; Disease related genes; Transporters:Accessory Factors Involved in Transport	Actin filaments;Cytosol;Plasma membrane (Enhanced)	Artenimol	(M23)PID WNT NONCANONICAL PATHWAY; (M16801)SIG REGULATION OF THE ACTIN CYTOSKELETON BY RHO GTPASES; (M34)PID TCR PATHWAY	(M5893)HALLMARK MITOTIC SPINDLE; (M5930)HALLMARK EPITHELIAL MESENCHYMAL TRANSITION; (M5950)HALLMARK ALLOGRAFT REJECTION	0.0	0.0	1.0	1.0	1.0	1.0	1.0	0.0	1.0	1.0	0.0	0.0	1.0	1.0	0.0
P16546						None	None	None	None	None	None	None	None	nan	nan	nan	nan	nan	nan	nan	nan	nan	nan	nan	nan	nan	nan	nan
Q64727	22330	uniprot	M. musculus	7414	H. sapiens	VCL	vinculin	GO:1904702 regulation of protein localization to adherens junction;GO:0150106 regulation of protein localization to cell-cell junction;GO:0071896 protein localization to adherens junction	Predicted intracellular proteins; Disease related genes	Focal adhesion sites (Enhanced)		(M232)PID ECADHERIN STABILIZATION PATHWAY; (M12)PID RHOA PATHWAY; (M281)PID FAK PATHWAY	(M5893)HALLMARK MITOTIC SPINDLE; (M5915)HALLMARK APICAL JUNCTION	1.0	1.0	0.0	1.0	0.0	1.0	0.0	1.0	0.0	0.0	0.0	0.0	0.0	0.0	0.0
Q62261	20742	uniprot	M. musculus	6711	H. sapiens	SPTBN1	spectrin beta, non-erythrocytic 1	GO:0007182 common-partner SMAD protein phosphorylation;GO:0060390 regulation of SMAD protein signal transduction;GO:0032743 positive regulation of interleukin-2 production	Predicted intracellular proteins	Golgi apparatus (Approved)	Calcium; 1D-myo-inositol 1,4,5-trisphosphate	(M286)PID TGFBR PATHWAY	(M5896)HALLMARK TGF BETA SIGNALING; (M5893)HALLMARK MITOTIC SPINDLE	1.0	1.0	1.0	0.0	0.0	0.0	1.0	1.0	1.0	0.0	0.0	0.0	1.0	1.0	0.0
P20029	14828	uniprot	M. musculus	3309	H. sapiens	HSPA5	heat shock protein family A (Hsp70) member 5	GO:0060904 regulation of protein folding in endoplasmic reticulum;GO:0021577 hindbrain structural organization;GO:0021589 cerebellum structural organization	Predicted intracellular proteins; ENZYME proteins:Hydrolases; Enzymes; Disease related genes; Transporters:Transporter channels and pores; Potential drug targets	Cytosol (Approved)	Antihemophilic factor, human recombinant; Acetylsalicylic acid; Copper; Lonoctocog alfa; Moroctocog alfa		(M5922)HALLMARK UNFOLDED PROTEIN RESPONSE; (M5891)HALLMARK HYPOXIA; (M5921)HALLMARK COMPLEMENT	1.0	0.0	0.0	1.0	0.0	0.0	0.0	1.0	1.0	0.0	0.0	1.0	0.0	1.0	0.0
P26039	21894	uniprot	M. musculus	7094	H. sapiens	TLN1	talin 1	GO:0033622 integrin activation;GO:0030866 cortical actin cytoskeleton organization;GO:0030865 cortical cytoskeleton organization	Predicted intracellular proteins	Cytosol;Focal adhesion sites (Supported); Additional: Centriolar satellite;Plasma membrane		(M72)PID NECTIN PATHWAY; (M277)PID INTEGRIN A4B1 PATHWAY; (M127)PID ERBB1 RECEPTOR PROXIMAL PATHWAY		1.0	1.0	1.0	1.0	0.0	0.0	0.0	1.0	0.0	0.0	0.0	0.0	0.0	0.0	0.0
P17182	13806	uniprot	M. musculus	2023	H. sapiens	ENO1	enolase 1	GO:0032889 regulation of vacuole fusion, non-autophagic;GO:0042144 vacuole fusion, non-autophagic;GO:0097576 vacuole fusion	Cancer-related genes:Candidate cancer biomarkers; Predicted intracellular proteins; Enzymes; ENZYME proteins:Lyases	Cytosol;Plasma membrane (Enhanced)	Zinc; Copper; Artenimol; Zinc acetate; Zinc chloride; Zinc sulfate, unspecified form	(M17)PID NOTCH PATHWAY; (M255)PID HIF1 TFPATHWAY; (M66)PID MYC ACTIV PATHWAY	(M5891)HALLMARK HYPOXIA; (M5924)HALLMARK MTORC1 SIGNALING; (M5937)HALLMARK GLYCOLYSIS	0.0	0.0	0.0	0.0	1.0	0.0	0.0	0.0	0.0	1.0	0.0	0.0	0.0	0.0	0.0
Q80X90	286940	uniprot	M. musculus	2317	H. sapiens	FLNB	filamin B	GO:0003334 keratinocyte development;GO:0003382 epithelial cell morphogenesis;GO:0071346 cellular response to interferon-gamma	Predicted intracellular proteins; Potential drug targets; Disease related genes; Transporters:Accessory Factors Involved in Transport	Plasma membrane (Supported); Additional: Actin filaments;Cytosol;Golgi apparatus			(M5893)HALLMARK MITOTIC SPINDLE; (M5906)HALLMARK ESTROGEN RESPONSE EARLY; (M5907)HALLMARK ESTROGEN RESPONSE LATE	0.0	0.0	1.0	1.0	0.0	1.0	1.0	0.0	1.0	0.0	0.0	0.0	0.0	0.0	0.0
P63017	15481	uniprot	M. musculus	3312	H. sapiens	HSPA8	heat shock protein family A (Hsp70) member 8	GO:1904764 chaperone-mediated autophagy translocation complex disassembly;GO:1990832 slow axonal transport;GO:0061740 protein targeting to lysosome involved in chaperone-mediated autophagy	Cancer-related genes:Candidate cancer biomarkers; Cancer-related genes:Mutational cancer driver genes; Predicted intracellular proteins	Nucleoplasm (Approved); Additional: Vesicles	Dasatinib; (2R,3R,4S,5R)-2-[6-amino-8-[(3,4-dichlorophenyl)methylamino]purin-9-yl]-5-(hydroxymethyl)oxolane-3,4-diol; Copper; Artenimol	(M2)PID SMAD2 3NUCLEAR PATHWAY; (M195)PID CMYB PATHWAY	(M5901)HALLMARK G2M CHECKPOINT	1.0	0.0	1.0	1.0	1.0	0.0	0.0	1.0	1.0	0.0	0.0	1.0	0.0	0.0	0.0
P10126	13627	uniprot	M. musculus	1915	H. sapiens	EEF1A1	eukaryotic translation elongation factor 1 alpha 1	GO:1900022 regulation of D-erythro-sphingosine kinase activity;GO:1904714 regulation of chaperone-mediated autophagy;GO:0061684 chaperone-mediated autophagy	Cancer-related genes:Mutational cancer driver genes; Predicted intracellular proteins	Cytosol (Supported)	Zinc; Guanosine-5'-Diphosphate; Copper; Artenimol; Zinc acetate; Zinc chloride; Zinc sulfate, unspecified form			1.0	0.0	0.0	0.0	0.0	0.0	0.0	0.0	0.0	0.0	1.0	0.0	1.0	0.0	0.0
Q99PL5	81910	uniprot	M. musculus	6238	H. sapiens	RRBP1	ribosome binding protein 1	GO:0001649 osteoblast differentiation;GO:0001503 ossification;GO:0006412 translation	Predicted intracellular proteins	Endoplasmic reticulum (Enhanced)	Radezolid			1.0	1.0	0.0	0.0	0.0	0.0	0.0	0.0	0.0	0.0	1.0	0.0	0.0	0.0	0.0
Q6IRU2	326618	uniprot	M. musculus	7171	H. sapiens	TPM4	tropomyosin 4	GO:0001649 osteoblast differentiation;GO:0006936 muscle contraction;GO:0001503 ossification	Predicted intracellular proteins; Cancer-related genes	Actin filaments (Approved); Additional: Cytosol	Phenethyl Isothiocyanate		(M5930)HALLMARK EPITHELIAL MESENCHYMAL TRANSITION	0.0	1.0	1.0	0.0	0.0	0.0	0.0	1.0	0.0	1.0	0.0	0.0	0.0	0.0	0.0
P58252	13629	uniprot	M. musculus	1938	H. sapiens	EEF2	eukaryotic translation elongation factor 2	GO:2000767 positive regulation of cytoplasmic translation;GO:0051593 response to folic acid;GO:1990416 cellular response to brain-derived neurotrophic factor stimulus	Cancer-related genes:Candidate cancer biomarkers; Predicted intracellular proteins; Disease related genes	Cytosol;Plasma membrane (Enhanced)	Adenosine-5-Diphosphoribose; Diphthamide; Guanosine-5'-Diphosphate; N~2~,N~2~-DIMETHYL-N~1~-(6-OXO-5,6-DIHYDROPHENANTHRIDIN-2-YL)GLYCINAMIDE; Esketamine; Moxetumomab Pasudotox	(M121)PID MTOR 4PATHWAY	(M5922)HALLMARK UNFOLDED PROTEIN RESPONSE	1.0	0.0	0.0	0.0	0.0	0.0	1.0	0.0	0.0	1.0	1.0	1.0	0.0	0.0	0.0
P48678	16905	uniprot	M. musculus	4000	H. sapiens	LMNA	lamin A/C	GO:1990683 DNA double-strand break attachment to nuclear envelope;GO:0030951 establishment or maintenance of microtubule cytoskeleton polarity;GO:1900114 positive regulation of histone H3-K9 trimethylation	Cancer-related genes:Candidate cancer biomarkers; Predicted intracellular proteins; Disease related genes	Nuclear speckles;Nucleoplasm (Supported)		(M220)PID CASPASE PATHWAY	(M5902)HALLMARK APOPTOSIS	1.0	1.0	0.0	0.0	1.0	0.0	1.0	1.0	1.0	1.0	0.0	0.0	1.0	0.0	0.0
P15331						None	None	None	None	None	None	None	None	nan	nan	nan	nan	nan	nan	nan	nan	nan	nan	nan	nan	nan	nan	nan
P09411	18655	uniprot	M. musculus	5230	H. sapiens	PGK1	phosphoglycerate kinase 1	GO:0031639 plasminogen activation;GO:0031638 zymogen activation;GO:0006094 gluconeogenesis	ENZYME proteins:Transferases; Predicted intracellular proteins; Enzymes; Disease related genes; Potential drug targets		Adenosine-5'-[Beta, Gamma-Methylene]Triphosphate; 3-phospho-D-glyceric acid; Copper; Artenimol	(M44)PID HIF2PATHWAY; (M255)PID HIF1 TFPATHWAY	(M5891)HALLMARK HYPOXIA; (M5924)HALLMARK MTORC1 SIGNALING; (M5926)HALLMARK MYC TARGETS V1	0.0	0.0	0.0	0.0	1.0	1.0	0.0	0.0	0.0	0.0	0.0	0.0	0.0	0.0	0.0
P19324	12406	uniprot	M. musculus	871	H. sapiens	SERPINH1	serpin family H member 1	GO:0003433 chondrocyte development involved in endochondral bone morphogenesis;GO:0003413 chondrocyte differentiation involved in endochondral bone morphogenesis;GO:0060351 cartilage development involved in endochondral bone morphogenesis	Predicted intracellular proteins; Disease related genes	Endoplasmic reticulum (Supported)		(M3468)NABA ECM REGULATORS; (M5885)NABA MATRISOME ASSOCIATED; (M5889)NABA MATRISOME	(M5924)HALLMARK MTORC1 SIGNALING; (M5930)HALLMARK EPITHELIAL MESENCHYMAL TRANSITION	1.0	0.0	1.0	0.0	1.0	0.0	0.0	0.0	0.0	0.0	0.0	0.0	0.0	0.0	1.0

## Sheet: Enrichment
GroupID	Category	Term	Description	LogP	Log(q-value)	InTerm_InList	Genes	Symbols
1_Summary	Reactome Gene Sets	R-HSA-8876725	Protein methylation	-9.14751	-4.7858	4/19	1915,1938,3312,7415,3309,7431,5315,7414,871,6238,4000,7094,6711	EEF1A1,EEF2,HSPA8,VCP,HSPA5,VIM,PKM,VCL,SERPINH1,RRBP1,LMNA,TLN1,SPTBN1
1_Member	Reactome Gene Sets	R-HSA-8876725	Protein methylation	-9.14751	-4.7858	4/19	1915,1938,3312,7415	EEF1A1,EEF2,HSPA8,VCP
1_Member	Reactome Gene Sets	R-HSA-3371556	Cellular response to heat stress	-6.36205	-3.2625	4/89	1915,3309,3312,7415	EEF1A1,HSPA5,HSPA8,VCP
1_Member	Reactome Gene Sets	R-HSA-9613829	Chaperone Mediated Autophagy	-6.33001	-3.2625	3/22	1915,3312,7431	EEF1A1,HSPA8,VIM
1_Member	Reactome Gene Sets	R-HSA-6798695	Neutrophil degranulation	-6.12358	-3.15981	6/480	1915,1938,3312,5315,7414,7415	EEF1A1,EEF2,HSPA8,PKM,VCL,VCP
1_Member	GO Biological Processes	GO:0006986	response to unfolded protein	-5.61173	-2.74138	4/137	871,3309,3312,7415	SERPINH1,HSPA5,HSPA8,VCP
1_Member	Reactome Gene Sets	R-HSA-9612973	Autophagy	-5.44368	-2.61345	4/151	1915,3312,7415,7431	EEF1A1,HSPA8,VCP,VIM
1_Member	GO Biological Processes	GO:0035966	response to topologically incorrect protein	-5.3547	-2.57277	4/159	871,3309,3312,7415	SERPINH1,HSPA5,HSPA8,VCP
1_Member	KEGG Pathway	ko04141	Protein processing in endoplasmic reticulum	-5.28054	-2.5099	4/166	3309,3312,6238,7415	HSPA5,HSPA8,RRBP1,VCP
1_Member	KEGG Pathway	hsa04141	Protein processing in endoplasmic reticulum	-5.24974	-2.49009	4/169	3309,3312,6238,7415	HSPA5,HSPA8,RRBP1,VCP
1_Member	KEGG Pathway	ko05134	Legionellosis	-5.10514	-2.41672	3/55	1915,3312,7415	EEF1A1,HSPA8,VCP
1_Member	KEGG Pathway	hsa05134	Legionellosis	-5.01281	-2.36641	3/59	1915,3312,7415	EEF1A1,HSPA8,VCP
1_Member	Reactome Gene Sets	R-HSA-2262752	Cellular responses to stress	-4.98343	-2.35412	6/757	1915,3309,3312,4000,7094,7415	EEF1A1,HSPA5,HSPA8,LMNA,TLN1,VCP
1_Member	Reactome Gene Sets	R-HSA-8953897	Cellular responses to stimuli	-4.93816	-2.32464	6/771	1915,3309,3312,4000,7094,7415	EEF1A1,HSPA5,HSPA8,LMNA,TLN1,VCP
1_Member	Reactome Gene Sets	R-HSA-9663891	Selective autophagy	-4.59809	-2.0997	3/81	3312,7415,7431	HSPA8,VCP,VIM
1_Member	GO Biological Processes	GO:0034620	cellular response to unfolded protein	-4.37712	-1.92922	3/96	3309,3312,7415	HSPA5,HSPA8,VCP
1_Member	GO Biological Processes	GO:0035967	cellular response to topologically incorrect protein	-4.13211	-1.73419	3/116	3309,3312,7415	HSPA5,HSPA8,VCP
1_Member	Reactome Gene Sets	R-HSA-1632852	Macroautophagy	-3.92713	-1.55385	3/136	3312,7415,7431	HSPA8,VCP,VIM
1_Member	GO Biological Processes	GO:0043254	regulation of protein-containing complex assembly	-3.66196	-1.36471	4/432	3309,3312,6711,7415	HSPA5,HSPA8,SPTBN1,VCP
1_Member	GO Biological Processes	GO:0032984	protein-containing complex disassembly	-3.25709	-0.99575	3/230	3312,6711,7415	HSPA8,SPTBN1,VCP
1_Member	GO Biological Processes	GO:0022411	cellular component disassembly	-2.42851	-0.265455	3/448	3312,6711,7415	HSPA8,SPTBN1,VCP
1_Member	GO Biological Processes	GO:0006914	autophagy	-2.22971	-0.0748256	3/528	1915,3312,7415	EEF1A1,HSPA8,VCP
1_Member	GO Biological Processes	GO:0061919	process utilizing autophagic mechanism	-2.22971	-0.0748256	3/528	1915,3312,7415	EEF1A1,HSPA8,VCP
2_Summary	Reactome Gene Sets	R-HSA-5663202	Diseases of signal transduction by growth factor receptors and second messengers	-7.89861	-3.83793	7/433	4000,6238,6711,7094,7171,7414,7415	LMNA,RRBP1,SPTBN1,TLN1,TPM4,VCL,VCP
2_Member	Reactome Gene Sets	R-HSA-5663202	Diseases of signal transduction by growth factor receptors and second messengers	-7.89861	-3.83793	7/433	4000,6238,6711,7094,7171,7414,7415	LMNA,RRBP1,SPTBN1,TLN1,TPM4,VCL,VCP
2_Member	Reactome Gene Sets	R-HSA-9700206	Signaling by ALK in cancer	-5.10514	-2.41672	3/55	6238,7171,7414	RRBP1,TPM4,VCL
2_Member	Reactome Gene Sets	R-HSA-9725370	Signaling by ALK fusions and activated point mutants	-5.10514	-2.41672	3/55	6238,7171,7414	RRBP1,TPM4,VCL
3_Summary	GO Biological Processes	GO:0097435	supramolecular fiber organization	-7.6535	-3.81699	8/746	87,871,2316,3312,5339,6711,7171,7431,2317,7094,7415	ACTN1,SERPINH1,FLNA,HSPA8,PLEC,SPTBN1,TPM4,VIM,FLNB,TLN1,VCP
3_Member	GO Biological Processes	GO:0097435	supramolecular fiber organization	-7.6535	-3.81699	8/746	87,871,2316,3312,5339,6711,7171,7431	ACTN1,SERPINH1,FLNA,HSPA8,PLEC,SPTBN1,TPM4,VIM
3_Member	GO Biological Processes	GO:0030036	actin cytoskeleton organization	-6.44037	-3.28278	7/709	87,2316,2317,5339,6711,7094,7171	ACTN1,FLNA,FLNB,PLEC,SPTBN1,TLN1,TPM4
3_Member	GO Biological Processes	GO:0030029	actin filament-based process	-6.10264	-3.15591	7/796	87,2316,2317,5339,6711,7094,7171	ACTN1,FLNA,FLNB,PLEC,SPTBN1,TLN1,TPM4
3_Member	Reactome Gene Sets	R-HSA-1500931	Cell-Cell communication	-5.71587	-2.83128	4/129	87,2316,5339,6711	ACTN1,FLNA,PLEC,SPTBN1
3_Member	Reactome Gene Sets	R-HSA-194315	Signaling by Rho GTPases	-5.1527	-2.43444	6/707	87,2316,6711,7171,7415,7431	ACTN1,FLNA,SPTBN1,TPM4,VCP,VIM
3_Member	Reactome Gene Sets	R-HSA-9716542	Signaling by Rho GTPases, Miro GTPases and RHOBTB3	-5.09719	-2.41672	6/723	87,2316,6711,7171,7415,7431	ACTN1,FLNA,SPTBN1,TPM4,VCP,VIM
3_Member	GO Biological Processes	GO:0007015	actin filament organization	-4.92966	-2.32383	5/441	87,2316,5339,6711,7171	ACTN1,FLNA,PLEC,SPTBN1,TPM4
3_Member	Reactome Gene Sets	R-HSA-9012999	RHO GTPase cycle	-4.892	-2.29372	5/449	87,6711,7171,7415,7431	ACTN1,SPTBN1,TPM4,VCP,VIM
3_Member	Reactome Gene Sets	R-HSA-446728	Cell junction organization	-4.44658	-1.98796	3/91	87,2316,5339	ACTN1,FLNA,PLEC
4_Summary	Reactome Gene Sets	R-HSA-114608	Platelet degranulation	-7.56262	-3.81699	5/129	87,2316,3309,7094,7414,2317,3312,5339,7415	ACTN1,FLNA,HSPA5,TLN1,VCL,FLNB,HSPA8,PLEC,VCP
4_Member	Reactome Gene Sets	R-HSA-114608	Platelet degranulation	-7.56262	-3.81699	5/129	87,2316,3309,7094,7414	ACTN1,FLNA,HSPA5,TLN1,VCL
4_Member	Reactome Gene Sets	R-HSA-76005	Response to elevated platelet cytosolic Ca2+	-7.47973	-3.81699	5/134	87,2316,3309,7094,7414	ACTN1,FLNA,HSPA5,TLN1,VCL
4_Member	CORUM	CORUM:5177	Polycystin-1 multiprotein complex (ACTN1, CDH1, SRC, JUP, VCL, CTNNB1, PXN, BCAR1, PKD1, PTK2, TLN1)	-7.29789	-3.81143	3/11	87,7094,7414	ACTN1,TLN1,VCL
4_Member	GO Biological Processes	GO:0070527	platelet aggregation	-6.83475	-3.51443	4/68	87,2316,7094,7414	ACTN1,FLNA,TLN1,VCL
4_Member	KEGG Pathway	hsa04510	Focal adhesion	-6.62277	-3.375	5/199	87,2316,2317,7094,7414	ACTN1,FLNA,FLNB,TLN1,VCL
4_Member	KEGG Pathway	ko04510	Focal adhesion	-6.62277	-3.375	5/199	87,2316,2317,7094,7414	ACTN1,FLNA,FLNB,TLN1,VCL
4_Member	WikiPathways	WP306	Focal adhesion	-6.59053	-3.37495	5/202	87,2316,2317,7094,7414	ACTN1,FLNA,FLNB,TLN1,VCL
4_Member	GO Biological Processes	GO:0034330	cell junction organization	-6.49876	-3.31314	7/695	87,2316,3312,5339,7094,7414,7415	ACTN1,FLNA,HSPA8,PLEC,TLN1,VCL,VCP
4_Member	GO Biological Processes	GO:0034109	homotypic cell-cell adhesion	-6.32318	-3.2625	4/91	87,2316,7094,7414	ACTN1,FLNA,TLN1,VCL
4_Member	GO Biological Processes	GO:0007044	cell-substrate junction assembly	-6.248	-3.20851	4/95	87,5339,7094,7414	ACTN1,PLEC,TLN1,VCL
4_Member	GO Biological Processes	GO:0150115	cell-substrate junction organization	-6.14113	-3.15981	4/101	87,5339,7094,7414	ACTN1,PLEC,TLN1,VCL
4_Member	Reactome Gene Sets	R-HSA-76002	Platelet activation, signaling and aggregation	-6.02426	-3.09392	5/263	87,2316,3309,7094,7414	ACTN1,FLNA,HSPA5,TLN1,VCL
4_Member	GO Biological Processes	GO:0030168	platelet activation	-5.78438	-2.88507	4/124	87,2316,7094,7414	ACTN1,FLNA,TLN1,VCL
4_Member	GO Biological Processes	GO:0050878	regulation of body fluid levels	-5.23161	-2.48268	5/382	87,2316,5339,7094,7414	ACTN1,FLNA,PLEC,TLN1,VCL
4_Member	Canonical Pathways	M281	PID FAK PATHWAY	-5.01281	-2.36641	3/59	87,7094,7414	ACTN1,TLN1,VCL
4_Member	GO Biological Processes	GO:0042060	wound healing	-5.01212	-2.36641	5/424	87,2316,5339,7094,7414	ACTN1,FLNA,PLEC,TLN1,VCL
4_Member	GO Biological Processes	GO:0045216	cell-cell junction organization	-4.95234	-2.331	4/201	2316,5339,7094,7414	FLNA,PLEC,TLN1,VCL
4_Member	GO Biological Processes	GO:0007596	blood coagulation	-4.81364	-2.25811	4/218	87,2316,7094,7414	ACTN1,FLNA,TLN1,VCL
4_Member	GO Biological Processes	GO:0007599	hemostasis	-4.77497	-2.23448	4/223	87,2316,7094,7414	ACTN1,FLNA,TLN1,VCL
4_Member	GO Biological Processes	GO:0050817	coagulation	-4.77497	-2.23448	4/223	87,2316,7094,7414	ACTN1,FLNA,TLN1,VCL
4_Member	GO Biological Processes	GO:0009611	response to wounding	-4.46176	-1.99133	5/552	87,2316,5339,7094,7414	ACTN1,FLNA,PLEC,TLN1,VCL
4_Member	Reactome Gene Sets	R-HSA-109582	Hemostasis	-4.21856	-1.80624	5/621	87,2316,3309,7094,7414	ACTN1,FLNA,HSPA5,TLN1,VCL
4_Member	WikiPathways	WP4217	Ebola virus pathway in host	-3.97532	-1.59133	3/131	87,2316,2317	ACTN1,FLNA,FLNB
4_Member	GO Biological Processes	GO:0034329	cell junction assembly	-3.70475	-1.39413	4/421	87,5339,7094,7414	ACTN1,PLEC,TLN1,VCL
4_Member	GO Biological Processes	GO:0050808	synapse organization	-3.68516	-1.38035	4/426	87,2316,3312,7415	ACTN1,FLNA,HSPA8,VCP
4_Member	GO Biological Processes	GO:0000904	cell morphogenesis involved in differentiation	-2.88819	-0.687854	4/694	87,2316,2317,7414	ACTN1,FLNA,FLNB,VCL
4_Member	GO Biological Processes	GO:0031589	cell-substrate adhesion	-2.68321	-0.50619	3/364	87,2316,7414	ACTN1,FLNA,VCL
5_Summary	WikiPathways	WP5049	Glycolysis in senescence	-7.29789	-3.81143	3/11	2023,5230,5315,3312,7415,5339,4000,871,2316	ENO1,PGK1,PKM,HSPA8,VCP,PLEC,LMNA,SERPINH1,FLNA
5_Member	WikiPathways	WP5049	Glycolysis in senescence	-7.29789	-3.81143	3/11	2023,5230,5315	ENO1,PGK1,PKM
5_Member	KEGG Pathway	M00002	Glycolysis, core module involving three-carbon compounds	-7.17314	-3.81143	3/12	2023,5230,5315	ENO1,PGK1,PKM
5_Member	WikiPathways	WP4629	Aerobic glycolysis	-7.17314	-3.81143	3/12	2023,5230,5315	ENO1,PGK1,PKM
5_Member	KEGG Pathway	hsa_M00002	Glycolysis, core module involving three-carbon compounds	-7.17314	-3.81143	3/12	2023,5230,5315	ENO1,PGK1,PKM
5_Member	KEGG Pathway	M00001	Glycolysis (Embden-Meyerhof pathway), glucose => pyruvate	-6.1564	-3.15981	3/25	2023,5230,5315	ENO1,PGK1,PKM
5_Member	KEGG Pathway	hsa_M00001	Glycolysis (Embden-Meyerhof pathway), glucose => pyruvate	-6.1564	-3.15981	3/25	2023,5230,5315	ENO1,PGK1,PKM
5_Member	GO Biological Processes	GO:0046034	ATP metabolic process	-5.91351	-2.99896	5/277	2023,3312,5230,5315,7415	ENO1,HSPA8,PGK1,PKM,VCP
5_Member	WikiPathways	WP4290	Metabolic reprogramming in colon cancer	-5.39984	-2.58344	3/44	2023,5230,5315	ENO1,PGK1,PKM
5_Member	WikiPathways	WP534	Glycolysis and gluconeogenesis	-5.37007	-2.57657	3/45	2023,5230,5315	ENO1,PGK1,PKM
5_Member	Canonical Pathways	M255	PID HIF1 TFPATHWAY	-4.8657	-2.28363	3/66	2023,5230,5315	ENO1,PGK1,PKM
5_Member	KEGG Pathway	hsa00010	Glycolysis / Gluconeogenesis	-4.846	-2.28363	3/67	2023,5230,5315	ENO1,PGK1,PKM
5_Member	KEGG Pathway	ko00010	Glycolysis / Gluconeogenesis	-4.846	-2.28363	3/67	2023,5230,5315	ENO1,PGK1,PKM
5_Member	Reactome Gene Sets	R-HSA-70171	Glycolysis	-4.77012	-2.23448	3/71	2023,5230,5315	ENO1,PGK1,PKM
5_Member	GO Biological Processes	GO:0006091	generation of precursor metabolites and energy	-4.70941	-2.18804	5/490	2023,5230,5315,5339,7415	ENO1,PGK1,PKM,PLEC,VCP
5_Member	KEGG Pathway	hsa01230	Biosynthesis of amino acids	-4.69849	-2.18804	3/75	2023,5230,5315	ENO1,PGK1,PKM
5_Member	KEGG Pathway	ko01230	Biosynthesis of amino acids	-4.69849	-2.18804	3/75	2023,5230,5315	ENO1,PGK1,PKM
5_Member	GO Biological Processes	GO:0006096	glycolytic process	-4.59809	-2.0997	3/81	2023,5230,5315	ENO1,PGK1,PKM
5_Member	GO Biological Processes	GO:0006757	ATP generation from ADP	-4.5821	-2.08962	3/82	2023,5230,5315	ENO1,PGK1,PKM
5_Member	WikiPathways	WP4018	Clear cell renal cell carcinoma pathways	-4.50503	-2.02414	3/87	2023,5230,5315	ENO1,PGK1,PKM
5_Member	GO Biological Processes	GO:0046031	ADP metabolic process	-4.46094	-1.99133	3/90	2023,5230,5315	ENO1,PGK1,PKM
5_Member	Reactome Gene Sets	R-HSA-70326	Glucose metabolism	-4.44658	-1.98796	3/91	2023,5230,5315	ENO1,PGK1,PKM
5_Member	GO Biological Processes	GO:0006165	nucleoside diphosphate phosphorylation	-4.3372	-1.89456	3/99	2023,5230,5315	ENO1,PGK1,PKM
5_Member	GO Biological Processes	GO:0046939	nucleotide phosphorylation	-4.31127	-1.87384	3/101	2023,5230,5315	ENO1,PGK1,PKM
5_Member	GO Biological Processes	GO:0009135	purine nucleoside diphosphate metabolic process	-4.28586	-1.85865	3/103	2023,5230,5315	ENO1,PGK1,PKM
5_Member	GO Biological Processes	GO:0009179	purine ribonucleoside diphosphate metabolic process	-4.28586	-1.85865	3/103	2023,5230,5315	ENO1,PGK1,PKM
5_Member	GO Biological Processes	GO:0006090	pyruvate metabolic process	-4.24868	-1.83145	3/106	2023,5230,5315	ENO1,PGK1,PKM
5_Member	GO Biological Processes	GO:0009185	ribonucleoside diphosphate metabolic process	-4.24868	-1.83145	3/106	2023,5230,5315	ENO1,PGK1,PKM
5_Member	KEGG Pathway	hsa01200	Carbon metabolism	-4.15458	-1.75191	3/114	2023,5230,5315	ENO1,PGK1,PKM
5_Member	KEGG Pathway	ko01200	Carbon metabolism	-4.15458	-1.75191	3/114	2023,5230,5315	ENO1,PGK1,PKM
5_Member	GO Biological Processes	GO:0009132	nucleoside diphosphate metabolic process	-4.04606	-1.65283	3/124	2023,5230,5315	ENO1,PGK1,PKM
5_Member	GO Biological Processes	GO:0009150	purine ribonucleotide metabolic process	-3.92434	-1.55385	4/369	2023,5230,5315,7415	ENO1,PGK1,PKM,VCP
5_Member	GO Biological Processes	GO:0009259	ribonucleotide metabolic process	-3.84915	-1.49176	4/386	2023,5230,5315,7415	ENO1,PGK1,PKM,VCP
5_Member	GO Biological Processes	GO:0006163	purine nucleotide metabolic process	-3.80233	-1.45766	4/397	2023,5230,5315,7415	ENO1,PGK1,PKM,VCP
5_Member	GO Biological Processes	GO:0019693	ribose phosphate metabolic process	-3.80233	-1.45766	4/397	2023,5230,5315,7415	ENO1,PGK1,PKM,VCP
5_Member	GO Biological Processes	GO:0071456	cellular response to hypoxia	-3.7928	-1.45228	3/151	2023,4000,5230	ENO1,LMNA,PGK1
5_Member	GO Biological Processes	GO:0016052	carbohydrate catabolic process	-3.76759	-1.4393	3/154	2023,5230,5315	ENO1,PGK1,PKM
5_Member	GO Biological Processes	GO:0072521	purine-containing compound metabolic process	-3.72459	-1.4003	4/416	2023,5230,5315,7415	ENO1,PGK1,PKM,VCP
5_Member	GO Biological Processes	GO:0036294	cellular response to decreased oxygen levels	-3.71068	-1.39413	3/161	2023,4000,5230	ENO1,LMNA,PGK1
5_Member	GO Biological Processes	GO:0071453	cellular response to oxygen levels	-3.58964	-1.29612	3/177	2023,4000,5230	ENO1,LMNA,PGK1
5_Member	GO Biological Processes	GO:0009117	nucleotide metabolic process	-3.4539	-1.17137	4/490	2023,5230,5315,7415	ENO1,PGK1,PKM,VCP
5_Member	GO Biological Processes	GO:0006753	nucleoside phosphate metabolic process	-3.42727	-1.14835	4/498	2023,5230,5315,7415	ENO1,PGK1,PKM,VCP
5_Member	GO Biological Processes	GO:0055086	nucleobase-containing small molecule metabolic process	-3.20632	-0.948412	4/570	2023,5230,5315,7415	ENO1,PGK1,PKM,VCP
5_Member	Reactome Gene Sets	R-HSA-71387	Metabolism of carbohydrates	-2.94433	-0.722497	3/295	2023,5230,5315	ENO1,PGK1,PKM
5_Member	GO Biological Processes	GO:0051604	protein maturation	-2.9401	-0.721405	3/296	871,2023,5230	SERPINH1,ENO1,PGK1
5_Member	GO Biological Processes	GO:0001666	response to hypoxia	-2.89456	-0.689475	3/307	2023,4000,5230	ENO1,LMNA,PGK1
5_Member	GO Biological Processes	GO:0036293	response to decreased oxygen levels	-2.83516	-0.643712	3/322	2023,4000,5230	ENO1,LMNA,PGK1
5_Member	GO Biological Processes	GO:0070482	response to oxygen levels	-2.74236	-0.559627	3/347	2023,4000,5230	ENO1,LMNA,PGK1
5_Member	GO Biological Processes	GO:0044057	regulation of system process	-2.11526	0	3/581	2023,2316,4000	ENO1,FLNA,LMNA
5_Member	GO Biological Processes	GO:0005975	carbohydrate metabolic process	-2.09094	0	3/593	2023,5230,5315	ENO1,PGK1,PKM
5_Member	GO Biological Processes	GO:0032787	monocarboxylic acid metabolic process	-2.08693	0	3/595	2023,5230,5315	ENO1,PGK1,PKM
5_Member	GO Biological Processes	GO:0001525	angiogenesis	-2.07699	0	3/600	2316,5230,5315	FLNA,PGK1,PKM
6_Summary	GO Biological Processes	GO:0002064	epithelial cell development	-6.3586	-3.2625	5/225	2316,2317,5339,7414,7431,5230	FLNA,FLNB,PLEC,VCL,VIM,PGK1
6_Member	GO Biological Processes	GO:0002064	epithelial cell development	-6.3586	-3.2625	5/225	2316,2317,5339,7414,7431	FLNA,FLNB,PLEC,VCL,VIM
6_Member	GO Biological Processes	GO:0030855	epithelial cell differentiation	-5.38884	-2.58344	6/643	2316,2317,5230,5339,7414,7431	FLNA,FLNB,PGK1,PLEC,VCL,VIM
6_Member	WikiPathways	WP3888	VEGFA-VEGFR2 signaling pathway	-2.45324	-0.284655	3/439	2317,5230,7414	FLNB,PGK1,VCL
7_Summary	Reactome Gene Sets	R-HSA-111465	Apoptotic cleavage of cellular proteins	-5.59454	-2.73798	3/38	4000,5339,7431,1938,2317,6711,2316	LMNA,PLEC,VIM,EEF2,FLNB,SPTBN1,FLNA
7_Member	Reactome Gene Sets	R-HSA-111465	Apoptotic cleavage of cellular proteins	-5.59454	-2.73798	3/38	4000,5339,7431	LMNA,PLEC,VIM
7_Member	Reactome Gene Sets	R-HSA-75153	Apoptotic execution phase	-5.17904	-2.4508	3/52	4000,5339,7431	LMNA,PLEC,VIM
7_Member	GO Biological Processes	GO:0014706	striated muscle tissue development	-3.85781	-1.49611	4/384	1938,2317,4000,5339	EEF2,FLNB,LMNA,PLEC
7_Member	GO Biological Processes	GO:0060537	muscle tissue development	-3.77736	-1.44096	4/403	1938,2317,4000,5339	EEF2,FLNB,LMNA,PLEC
7_Member	GO Biological Processes	GO:0007519	skeletal muscle tissue development	-3.76759	-1.4393	3/154	1938,2317,5339	EEF2,FLNB,PLEC
7_Member	GO Biological Processes	GO:0060538	skeletal muscle organ development	-3.67929	-1.37828	3/165	1938,2317,5339	EEF2,FLNB,PLEC
7_Member	Reactome Gene Sets	R-HSA-109581	Apoptosis	-3.56821	-1.27838	3/180	4000,5339,7431	LMNA,PLEC,VIM
7_Member	Reactome Gene Sets	R-HSA-5357801	Programmed Cell Death	-3.37223	-1.10394	3/210	4000,5339,7431	LMNA,PLEC,VIM
7_Member	GO Biological Processes	GO:0061061	muscle structure development	-3.02862	-0.794709	4/636	1938,2317,4000,5339	EEF2,FLNB,LMNA,PLEC
7_Member	GO Biological Processes	GO:0042063	gliogenesis	-2.91918	-0.709764	3/301	1938,5339,7431	EEF2,PLEC,VIM
7_Member	GO Biological Processes	GO:0007517	muscle organ development	-2.816	-0.630387	3/327	1938,2317,5339	EEF2,FLNB,PLEC
7_Member	GO Biological Processes	GO:0010256	endomembrane system organization	-2.21165	-0.0621286	3/536	4000,5339,6711	LMNA,PLEC,SPTBN1
7_Member	GO Biological Processes	GO:0007507	heart development	-2.08693	0	3/595	2316,4000,5339	FLNA,LMNA,PLEC
8_Summary	Reactome Gene Sets	R-HSA-445355	Smooth Muscle Contraction	-5.52632	-2.68312	3/40	7094,7171,7414,3309,4000,7431,6711,3312	TLN1,TPM4,VCL,HSPA5,LMNA,VIM,SPTBN1,HSPA8
8_Member	Reactome Gene Sets	R-HSA-445355	Smooth Muscle Contraction	-5.52632	-2.68312	3/40	7094,7171,7414	TLN1,TPM4,VCL
8_Member	Reactome Gene Sets	R-HSA-381070	IRE1alpha activates chaperones	-5.17904	-2.4508	3/52	3309,4000,7094	HSPA5,LMNA,TLN1
8_Member	Reactome Gene Sets	R-HSA-397014	Muscle contraction	-4.98674	-2.35412	4/197	7094,7171,7414,7431	TLN1,TPM4,VCL,VIM
8_Member	Reactome Gene Sets	R-HSA-6802952	Signaling by BRAF and RAF1 fusions	-4.846	-2.28363	3/67	4000,7094,7414	LMNA,TLN1,VCL
8_Member	WikiPathways	WP2572	Primary focal segmental glomerulosclerosis (FSGS)	-4.71602	-2.18804	3/74	7094,7414,7431	TLN1,VCL,VIM
8_Member	Reactome Gene Sets	R-HSA-6802957	Oncogenic MAPK signaling	-4.55071	-2.06406	3/84	4000,7094,7414	LMNA,TLN1,VCL
8_Member	Reactome Gene Sets	R-HSA-381119	Unfolded Protein Response (UPR)	-4.40445	-1.95122	3/94	3309,4000,7094	HSPA5,LMNA,TLN1
8_Member	Reactome Gene Sets	R-HSA-5673001	RAF/MAP kinase cascade	-3.00961	-0.781438	3/280	6711,7094,7414	SPTBN1,TLN1,VCL
8_Member	Reactome Gene Sets	R-HSA-5684996	MAPK1/MAPK3 signaling	-2.98307	-0.758077	3/286	6711,7094,7414	SPTBN1,TLN1,VCL
8_Member	Reactome Gene Sets	R-HSA-5683057	MAPK family signaling cascades	-2.82363	-0.635106	3/325	6711,7094,7414	SPTBN1,TLN1,VCL
8_Member	Reactome Gene Sets	R-HSA-422475	Axon guidance	-2.1764	-0.0295328	3/552	3312,6711,7094	HSPA8,SPTBN1,TLN1
8_Member	Reactome Gene Sets	R-HSA-9675108	Nervous system development	-2.12349	0	3/577	3312,6711,7094	HSPA8,SPTBN1,TLN1
9_Summary	GO Biological Processes	GO:0051129	negative regulation of cellular component organization	-5.01301	-2.36641	6/748	2316,3309,3312,4000,6711,7431,2317	FLNA,HSPA5,HSPA8,LMNA,SPTBN1,VIM,FLNB
9_Member	GO Biological Processes	GO:0051129	negative regulation of cellular component organization	-5.01301	-2.36641	6/748	2316,3309,3312,4000,6711,7431	FLNA,HSPA5,HSPA8,LMNA,SPTBN1,VIM
9_Member	GO Biological Processes	GO:0072594	establishment of protein localization to organelle	-3.70475	-1.39413	4/421	2316,3309,3312,4000	FLNA,HSPA5,HSPA8,LMNA
9_Member	GO Biological Processes	GO:0017038	protein import	-3.40279	-1.13099	3/205	2316,3312,4000	FLNA,HSPA8,LMNA
9_Member	WikiPathways	WP382	MAPK signaling pathway	-3.15697	-0.909208	3/249	2316,2317,3312	FLNA,FLNB,HSPA8
9_Member	KEGG Pathway	hsa04010	MAPK signaling pathway	-3.12701	-0.885872	3/255	2316,2317,3312	FLNA,FLNB,HSPA8
9_Member	KEGG Pathway	ko04010	MAPK signaling pathway	-3.12701	-0.885872	3/255	2316,2317,3312	FLNA,FLNB,HSPA8
9_Member	GO Biological Processes	GO:0031647	regulation of protein stability	-2.92334	-0.709764	3/300	2316,3312,4000	FLNA,HSPA8,LMNA
9_Member	Reactome Gene Sets	R-HSA-1280215	Cytokine Signaling in Immune system	-2.84047	-0.646081	4/715	2316,2317,3312,7431	FLNA,FLNB,HSPA8,VIM
9_Member	GO Biological Processes	GO:1902903	regulation of supramolecular fiber organization	-2.63015	-0.455965	3/380	2316,3312,6711	FLNA,HSPA8,SPTBN1
9_Member	GO Biological Processes	GO:0072657	protein localization to membrane	-2.12971	0	3/574	2316,3309,6711	FLNA,HSPA5,SPTBN1
10_Summary	GO Biological Processes	GO:0003012	muscle system process	-4.87806	-2.2872	5/452	1938,2023,2316,4000,7171	EEF2,ENO1,FLNA,LMNA,TPM4
10_Member	GO Biological Processes	GO:0003012	muscle system process	-4.87806	-2.2872	5/452	1938,2023,2316,4000,7171	EEF2,ENO1,FLNA,LMNA,TPM4
10_Member	GO Biological Processes	GO:0006936	muscle contraction	-4.02722	-1.63863	4/347	1938,2023,2316,7171	EEF2,ENO1,FLNA,TPM4
11_Summary	GO Biological Processes	GO:0045727	positive regulation of translation	-3.92713	-1.55385	3/136	1938,5315,7431,1915,6238	EEF2,PKM,VIM,EEF1A1,RRBP1
11_Member	GO Biological Processes	GO:0045727	positive regulation of translation	-3.92713	-1.55385	3/136	1938,5315,7431	EEF2,PKM,VIM
11_Member	GO Biological Processes	GO:0006412	translation	-3.87096	-1.50489	5/736	1915,1938,5315,6238,7431	EEF1A1,EEF2,PKM,RRBP1,VIM
11_Member	GO Biological Processes	GO:0043043	peptide biosynthetic process	-3.80312	-1.45766	5/761	1915,1938,5315,6238,7431	EEF1A1,EEF2,PKM,RRBP1,VIM
11_Member	GO Biological Processes	GO:0034250	positive regulation of cellular amide metabolic process	-3.70276	-1.39413	3/162	1938,5315,7431	EEF2,PKM,VIM
11_Member	GO Biological Processes	GO:0006417	regulation of translation	-2.37282	-0.212505	3/469	1938,5315,7431	EEF2,PKM,VIM
11_Member	GO Biological Processes	GO:0034248	regulation of cellular amide metabolic process	-2.22064	-0.0684484	3/532	1938,5315,7431	EEF2,PKM,VIM
12_Summary	GO Biological Processes	GO:0031667	response to nutrient levels	-3.51555	-1.22939	4/472	1938,3309,3312,5339,7415	EEF2,HSPA5,HSPA8,PLEC,VCP
12_Member	GO Biological Processes	GO:0031667	response to nutrient levels	-3.51555	-1.22939	4/472	1938,3309,3312,5339	EEF2,HSPA5,HSPA8,PLEC
12_Member	GO Biological Processes	GO:0009991	response to extracellular stimulus	-3.41086	-1.13551	4/503	1938,3309,3312,5339	EEF2,HSPA5,HSPA8,PLEC
12_Member	GO Biological Processes	GO:0010035	response to inorganic substance	-3.19493	-0.940432	4/574	1938,3309,5339,7415	EEF2,HSPA5,PLEC,VCP
12_Member	GO Biological Processes	GO:0031668	cellular response to extracellular stimulus	-3.18253	-0.931408	3/244	3309,3312,5339	HSPA5,HSPA8,PLEC
12_Member	GO Biological Processes	GO:0034976	response to endoplasmic reticulum stress	-3.12208	-0.884227	3/256	1938,3309,7415	EEF2,HSPA5,VCP
12_Member	GO Biological Processes	GO:0071496	cellular response to external stimulus	-2.85071	-0.653355	3/318	3309,3312,5339	HSPA5,HSPA8,PLEC
13_Summary	GO Biological Processes	GO:1903827	regulation of cellular protein localization	-3.33441	-1.06961	4/527	2316,4000,6711,7415,1915	FLNA,LMNA,SPTBN1,VCP,EEF1A1
13_Member	GO Biological Processes	GO:1903827	regulation of cellular protein localization	-3.33441	-1.06961	4/527	2316,4000,6711,7415	FLNA,LMNA,SPTBN1,VCP
13_Member	GO Biological Processes	GO:0042176	regulation of protein catabolic process	-2.59504	-0.423661	3/391	1915,2316,7415	EEF1A1,FLNA,VCP
13_Member	GO Biological Processes	GO:0000226	microtubule cytoskeleton organization	-2.02297	0	3/628	2316,4000,7415	FLNA,LMNA,VCP
14_Summary	GO Biological Processes	GO:0071417	cellular response to organonitrogen compound	-3.02608	-0.794709	4/637	2316,3309,5315,7431,6711	FLNA,HSPA5,PKM,VIM,SPTBN1
14_Member	GO Biological Processes	GO:0071417	cellular response to organonitrogen compound	-3.02608	-0.794709	4/637	2316,3309,5315,7431	FLNA,HSPA5,PKM,VIM
14_Member	GO Biological Processes	GO:1901699	cellular response to nitrogen compound	-2.89282	-0.689475	4/692	2316,3309,5315,7431	FLNA,HSPA5,PKM,VIM
14_Member	GO Biological Processes	GO:0007178	transmembrane receptor protein serine/threonine kinase signaling pathway	-2.7003	-0.520431	3/359	3309,6711,7431	HSPA5,SPTBN1,VIM
14_Member	GO Biological Processes	GO:0010975	regulation of neuron projection development	-2.43669	-0.270882	3/445	2316,3309,7431	FLNA,HSPA5,VIM
15_Summary	Reactome Gene Sets	R-HSA-1474244	Extracellular matrix organization	-2.91918	-0.709764	3/301	87,871,5339	ACTN1,SERPINH1,PLEC
15_Member	Reactome Gene Sets	R-HSA-1474244	Extracellular matrix organization	-2.91918	-0.709764	3/301	87,871,5339	ACTN1,SERPINH1,PLEC
